# Supplementary material for: Oral Lesions in People Living with HIV: The Lining HIV Study
Source: Pathogens. 2026 Jun 26;15(7):679. doi: 10.3390/pathogens15070679 (PMC13414675; doi:10.3390/pathogens15070679)
Supplement: Supplementary file 1 [file pathogens-15-00679-s001.zip]

Archive with 4 entries (4 files):
- Supplementary File S4 - FINAL.pdf
- Supplementary File S1 -FINAL.pdf
- Supplementary File S2 - FINAL.pdf
- Supplementary File S3 - FINAL.pdf
